# Supplementary material for: Isolation and Genomic Characterization of a Lytic Bacteriophage Against Multidrug-Resistant E. coli
Source: Viruses. 2026 Apr 30;18(5):532. doi: 10.3390/v18050532 (PMC13211470; doi:10.3390/v18050532)
Supplement: Supplementary file 1 [file viruses-18-00532-s001.zip]

Archive with 5 entries (5 files):
- Supplementary Figure S1.pdf
- Supplementary Table S1.xlsx
- Supplementary Table S2.xlsx
- Supplementary Table S3.xlsx
- Supplementary Table S4.csv
