# Supplementary material for: Isolation and Genomic Characterization of a Lytic Bacteriophage Against Multidrug-Resistant E. coli
Source: Viruses. 2026 Apr 30;18(5):532. doi: 10.3390/v18050532 (PMC13211470; doi:10.3390/v18050532)
Supplement: Supplementary file 1 [file viruses-18-00532-s001.zip › Supplementary Table S1.xlsx]

## Sheet: Sheet1
Coding of the bacterial strains used in the study
					Antibiotics
Code	Strain Id	Age/Sex	Specimen	Organism	Resistant	Sensitive
A	35588	70/F	Blood	E. coli	Co-trimoxazole, Gentamycin, Amikacin, Cefepime/Tazobactum, Imipenem, Tigecycline	Ciprofloxacin, Ofloxacin, Ceftriaxone, Piperacillin/Tazobactum, Cefoperazone/Sulbactum, Ampicillin/Sulbactum, Meropenem, Ertapenem
B	8010	28/M	PCD fluid	E. coli	Co-trimoxazole, Tigecycline, Colistin	Ciprofloxacin, Ofloxacin, Gentamycin, Amikacin, Ceftriaxone, Piperacillin/Tazobactum, Cefoperazone/Sulbactum, Ampicillin/Sulbactum, Cefepime/Tazobactum, Imipenem Meropenem, Ertapenem
C	4620	31/M	Blood	E. coli	Gentamycin, Amikacin, Tigecycline, Colistin	Co-trimoxazole, Ciprofloxacin, Ofloxacin, Ceftriaxone, Piperacillin/Tazobactum, Cefoperazone/Sulbactum, Ampicillin/Sulbactum, Cefepime/Tazobactum, Imipenem, Meropenem, Ertapenem
D	34426	55/M	NBT(Bile fluid)	E. coli	Gentamycin, Amikacin, Tigecycline, Colistin	Co-trimoxazole, Ciprofloxacin, Ofloxacin, Ceftriaxone, Piperacillin/Tazobactum, Cefoperazone/Sulbactum, Ampicillin/Sulbactum, Cefepime/Tazobactum, Imipenem, Meropenem, Ertapenem
E	303	70/F	Blood	E. coli	Co-trimoxazole, Tigecycline, Colistin	Ampicillin, Ciprofloxacin, Ofloxacin, Gentamycin, Amikacin, Amoxycillin/Clavulanic acid, Piperacillin/Tazobactum, Cefoperazone/Sulbactum, Ampicillin/Sulbactum, Cefepime/Tazobactum, Meropenem, Ertapenem, Imipenem, All Cephalosporins
F	37616	26/M	NCT fluid	E. coli	Imipenem, Tigecycline, Colistin	Gentamycin, Co-trimoxazole, Ciprofloxacin, Ofloxacin, Amikacin, Ceftriaxone, Piperacillin/Tazobactum, Cefoperazone/Sulbactum, Ampicillin/Sulbactum, Cefepime/Tazobactum, Meropenem, Ertapenem
G	1453	60/M	NBT fluid	E. coli	Imipenem, Tigecycline, Colistin	Co-trimoxazole, Ciprofloxacin, Ofloxacin, Gentamycin, Amikacin, Ceftriaxone, Piperacillin/Tazobactum, Cefoperazone/Sulbactum, Ampicillin/Sulbactum, Cefepime/Tazobactum, Meropenem, Ertapenem
H	34087	50/M	Ascitic fluid	E. coli	Tigecycline, Colistin	Co-trimoxazole, Ciprofloxacin, Ofloxacin, Gentamycin, Amikacin, Ceftriaxone, Piperacillin/Tazobactum, Cefoperazone/Sulbactum, Ampicillin/Sulbactum, Cefepime/Tazobactum, Imipenem, Meropenem, Ertapenem
I	K12	NA	NA	E. coli	NA	NA
J	DH5α	NA	NA	E. coli	NA	NA
A	87347	38/M	Pus	S. aureus (MRSA)	Vancomycin, Teicoplanin, Linezolid	Clindamycin, Penicillin, Ampicillin, Erythromycin, Oxacillin, Cloxacillin, Amoxycillin/Clavulanic acid, Ciprofloxacin, Ofloxacin, Gentamycin, Netilimycin, All Cephalosporins
B	61053	65/F	E. T. Tip	S. aureus (MRSA)	Erythromycin, Clindamycin, Co-trimoxazole, Vancomycin, Teicoplanin, Linezolid, Gentamycin, Netilimycin, Gatifloxacin	Ciprofloxacin, Penicillin, Ampicillin, Cloxacillin, Amoxycillin/Clavulanic acid, All Cephalosporins
D	316	39/M	Pus	S. aureus (MRSA)	Clindamycin, Vancomycin, Teicoplanin, Linezolid	Penicillin, Ampicillin, Co-trimoxazole, Oxacillin, Cloxacillin, Amoxycillin/Clavulanic acid, Gentamycin, Netilimycin, Ciprofloxacin, Gatifloxacin, All Cephalosporins
E	26672	27/F	Perihepatic fluid	S. aureus (MRSA)	Clindamycin, Co-trimoxazole, Vancomycin, Teicoplanin, Linezolid, Gentamycin, Netilimycin	Gatifloxacin, Penicillin, Ampicillin, Erythromycin, Oxacillin, Cloxacillin, Ciprofloxacin, Amoxycillin/Clavulanic acid, All Cephalosporins
I	16599	34/M	Pus	S. aureus (MRSA)	Clindamycin, Vancomycin, Teicoplanin, Linezolid	Penicillin, Ampicillin, Erythromycin, Co-trimoxazole, Cloxacillin, Oxacillin, Amoxycillin/Clavulanic acid, Gentamycin, Netilimycin, Ciprofloxacin, Gatifloxacin, All Cephalosporins
M	92554	13/M	PCD fluid	S. aureus (MRSA)	Vancomycin, Teicoplanin, Linezolid, Ciprofloxacin, Gatifloxacin	Penicillin, Ampicillin, Erythromycin, Clindamycin, Co-trimoxazole, Oxacillin, Cloxacillin, Amoxycillin/Clavulanic acid, Gentamycin, Netilimycin, All Cephalosporins
