# Supplementary material for: Isolation and Genomic Characterization of a Lytic Bacteriophage Against Multidrug-Resistant E. coli
Source: Viruses. 2026 Apr 30;18(5):532. doi: 10.3390/v18050532 (PMC13211470; doi:10.3390/v18050532)
Supplement: Supplementary file 1 [file viruses-18-00532-s001.zip › Supplementary Table S2.xlsx]

## Sheet: Sheet1
Phage regions predicted by PHASTEST in the replicate genomes
Replicate	No. of intact phages	Types of intact phages	No. of questionable phages	No. of incomplete phages
Replicate 1	4	PHAGE_Escher_Murica_NC_041871, PHAGE_Escher_CF2_NC_041919, PHAGE_Escher_CF2_NC_041919, PHAGE_Shigel_Sf21_NC_042077	2	2
Replicate 2	2	PHAGE_Escher_Murica_NC_041871, PHAGE_Salmon_slyngel_NC_049821	0	0
Replicate 3	1	PHAGE_Escher_Murica_NC_041871	0	1
