# Supplementary material for: Isolation and Genomic Characterization of a Lytic Bacteriophage Against Multidrug-Resistant E. coli
Source: Viruses. 2026 Apr 30;18(5):532. doi: 10.3390/v18050532 (PMC13211470; doi:10.3390/v18050532)
Supplement: Supplementary file 1 [file viruses-18-00532-s001.zip › Supplementary Table S3.xlsx]

## Sheet: Replicate 1
PhaBox phage prediction results
Node name	Length (bp)	Confidence	Life style	Taxonomy (lowest resolved level)	Host
NODE_12_length_4771_cov_4.325366	4771	high-confidence	Virulent	Hanrivervirus (Genus)	Escherichia coli
NODE_1_length_134411_cov_281.464322	134410	high-confidence	Virulent	Vequintavirus (Genus)	Escherichia coli
NODE_4_length_29468_cov_0.992775	29468	high-confidence	Virulent	Caudoviricetes (Class)	Not predicted
NODE_23_length_1143_cov_0.469488	1143	rejected	-	Filtered	Filtered
NODE_9_length_11141_cov_1.274378	11141	high-confidence	Virulent	Caudoviricetes (Class)	Not predicted
NODE_11_length_8596_cov_4.436179	8596	high-confidence	Virulent	Hanrivervirus (Genus)	Escherichia coli
NODE_6_length_26456_cov_1.116298	26456	high-confidence	Virulent	Caudoviricetes (Class)	Not predicted
NODE_8_length_13422_cov_4.873336	13422	high-confidence	Virulent	Tempevirinae (Subfamily)	Gram-negative bacteria like Agrobacterium
NODE_5_length_26783_cov_1.137042	26783	high-confidence	Virulent	Caudoviricetes (Class)	Not predicted
NODE_7_length_15042_cov_4.218505	15042	high-confidence	Virulent	Hanrivervirus (Genus)	Escherichia coli
NODE_14_length_1307_cov_0.338136	1307	rejected	-	Filtered	Filtered
NODE_2_length_41486_cov_1.195242	41486	high-confidence	Virulent	Caudoviricetes (Class)	Not predicted
NODE_10_length_9392_cov_4.807663	9392	high-confidence	Virulent	Hanrivervirus (Genus)	Escherichia coli
NODE_26_length_1107_cov_0.567347	1107	rejected	-	Filtered	Filtered
NODE_27_length_1106_cov_0.609806	1106	rejected	-	Filtered	Filtered
NODE_28_length_1101_cov_0.533881	1101	rejected	-	Filtered	Filtered
NODE_3_length_33254_cov_1.053250	33254	high-confidence	Virulent	Caudoviricetes (Class)	Not predicted
Note: The highlighted row indicates the dominant phage, which is present across all replicates and has been published on NCBI.

## Sheet: Replicate 2
Node name	Length (bp)	Confidence	Life style	Taxonomy (lowest resolved level)	Host
NODE_1_length_134332_cov_720.313159	134332	high-confidence	virulent	Vequintavirus (genus)	Escherichia coli (species)
NODE_3_length_12016_cov_12.251943	12016	high-confidence	virulent	Hanrivervirus (genus)	Shigella (genus)
NODE_2_length_28261_cov_12.991421	28261	high-confidence	virulent	Hanrivervirus (genus)	Shigella (genus)
NODE_4_length_10440_cov_12.398748	10440	high-confidence	virulent	Hanrivervirus (genus)	Shigella (genus)

## Sheet: Replicate 3
Node name	Length (bp)	Confidence	Life style	Taxonomy (lowest resolved level)	Host
NODE_2_length_9439_cov_14.101556	9439	high-confidence	virulent	Dhillonvirus (genus)	Escherichia (genus)
NODE_8_length_3509_cov_723.944702	3509	high-confidence	virulent	Justusliebigvirus (genus)	Escherichia coli (species)
NODE_3_length_4899_cov_13.248091	4899	high-confidence	virulent	Dhillonvirus (genus)	Escherichia (genus)
NODE_4_length_4894_cov_16.276090	4894	high-confidence	virulent	Dhillonvirus (genus)	Escherichia (genus)
NODE_6_length_4038_cov_686.871956	4038	high-confidence	virulent	Justusliebigvirus (genus)	Escherichia coli (species)
NODE_7_length_3824_cov_18.811356	3824	high-confidence	virulent	Vequintavirus (genus)	Escherichia coli (species)
NODE_10_length_3111_cov_841.480039	3111	high-confidence	virulent	Justusliebigvirus (genus)	Escherichia coli (species)
NODE_1_length_128188_cov_32.751438	128188	high-confidence	virulent	Vequintavirus (genus)	Escherichia coli (species)
NODE_5_length_4148_cov_12.715856	4148	high-confidence	virulent	Dhillonvirus (genus)	Escherichia (genus)
NODE_9_length_3387_cov_1344.447779	3387	medium-confidence	virulent	Stephanstirmvirinae (subfamily)	Not predicted
NODE_33_length_1466_cov_819.706591	1466	rejected	-	filtered	filtered
NODE_27_length_1637_cov_540.322377	1637	rejected	-	filtered	filtered
NODE_16_length_2254_cov_11.527967	2254	rejected	-	filtered	filtered
NODE_52_length_1191_cov_705.893486	1191	rejected	-	filtered	filtered
NODE_28_length_1596_cov_873.664504	1596	rejected	-	filtered	filtered
NODE_35_length_1456_cov_768.261956	1456	rejected	-	filtered	filtered
NODE_30_length_1519_cov_784.438525	1519	rejected	-	filtered	filtered
NODE_22_length_1886_cov_12.272529	1886	rejected	-	filtered	filtered
NODE_24_length_1774_cov_14.457824	1774	rejected	-	filtered	filtered
NODE_15_length_2334_cov_888.225976	2334	rejected	-	filtered	filtered
NODE_25_length_1678_cov_5.159581	1678	rejected	-	filtered	filtered
NODE_13_length_2446_cov_714.656211	2446	rejected	-	filtered	filtered
NODE_26_length_1672_cov_669.596166	1672	rejected	-	filtered	filtered
NODE_20_length_1902_cov_10.916622	1902	rejected	-	filtered	filtered
NODE_31_length_1484_cov_776.986004	1484	rejected	-	filtered	filtered
NODE_18_length_2079_cov_13.592391	2079	rejected	-	filtered	filtered
NODE_49_length_1234_cov_862.178117	1234	rejected		filtered	filtered
