# Supplementary material for: Isolation and Genomic Characterization of a Lytic Bacteriophage Against Multidrug-Resistant E. coli
Source: Viruses. 2026 Apr 30;18(5):532. doi: 10.3390/v18050532 (PMC13211470; doi:10.3390/v18050532)
Supplement: Supplementary file 1 [file viruses-18-00532-s001.zip › Supplementary Table S4.csv]

Annotation table
		Type	length..aa.	start	end	strand	e.value	protein.sequence
Virion Structure	S	structural protein	44	1	135	+	5.19E-23	KQPDLTYGTEVGQLDWDIGILDAWLNRDNITGALTGLAGLSGII
	S	baseplate assembly protein	225	5803	6480	+	1.55E-167	MAINRKDAAVRSFIEKIMRDYHTSIRARVVSVDYSIPSAAVQPIAETTFDDGDVERYPLIYDVPIQVMSANSGKARLTLPIKAGDVVGLQFSERNENNNDDQQTHGLFPGWAITSVHSDSNALQIDPDNVELWNDRVYFKLTPSGDFELQTPGGTLRCDSSGEFSFTNGAANLRAAVDGNIRMNGATVDPSGRIITAAGVDLDSFYAEYKGHTHSCPDGETSGPH
	S	putative tail fiber protein	222	7219	7887	+	1.64E-157	MAVAYPTIPIPDLEDAETVLSDDFLVVNQTDGTRKAKIDDVVNDLSITKIVYFTEGGYLKSKKDFAYDPETKRYYTWNGDYPKIILPDSTVEGAGGVSAKAWSVFGELAATSSGRIVDYGSIGGQLDMDLEVADTFKVRLTSNTTISFENQTEGLEGVARTITVCITQTSGGNKVYWPDNVKWAYGRDPILTFTAGATDIFKLETYDNGLTWYGALIIAGAI
	S	putative phage tail protein	865	7889	10486	+	0	MRIQHNIDNVFQMIEGHRKCLDNNTGITNLPTQNKLVNQDGLIASGWSGSKINNDWAMHEAQAVLILGYIEAYRASKSDFYLDRAKEAWEAYNSHLLGVYAVESKMQRLSHYPLSTDGVPSHGGFKDVVVSFTNGRGKIPAGSPTWGEYLDKAFQAYNGVLGRNTVDSDVYGGTDANPNWTTSGLSWWVEWYIAWDGNRYWANGSIADSGHTSAEFGTIQLQDKGVTGSHKVTYCVRLPQEQGGSVIPAGSPVIVNPINVVADNQAPELDGEEMWCDACYQLYTLTGEEKYYTAFKQSYNKLLNFSDINAYDKLFRKTTLIKAPFTDGTCLVAGTVPVMSRDSDGYINFRMNARQPCEIIQKGITYKIGRDAEIVMNFGGEGVLFQPHFILNDGNNNKK…
	S	putative tail fiber protein	1266	10522	14322	+	0	MADIKVVRIESLPATTAVTEDDYLVVQQPDLTRRVKIGDVVHVDGTVSHVISFKEGGKLNGPMDFAYFEEEDLYLRWKGEFPHTVPALSSPYSDGGITDAAWMVYTDPSLREELESTIGASMIMTAEGQSVQDVMDVTVQTANDAKALAQRVDFGTVHTVGDVIHLVNFVGPAVIEEGRTTNYPSEAAGEKFLNGVVSRRDTTTVDGIFRGATSGAMYTIAVTNGVATTKRIALRDEFKRLEANNPTRTVIRAGDDLNTAGYLQLDATGRWGMWNQQTVSWQPLAIEQGGTGARDAAGVRINIGAFYKQRAALEANFNINNLTGNQDGIYYQPMTANATEANGYPAGSGAGHLIVWQNNANGGTGCRQEYYPFSNVDVWYLRTYQANTNQWTAWQPMVR…
	S	putative tail fiber protein	198	15990	16586	+	1.76E-123	MPIAMIDNIVASARSSSYDWNASKAALADSLNTVTTRTLDKIFEGNKSYRSQQDRQKLLRSSAAPCSVVYGKTRTSGLLAFLEQDRDRTLHCAIVLANHPLEGIEDILIDGNPISSYGDLVSWELHNDRKTSDPFMGTHCPSWSPDMIGRGISWLRASFKFDPNKFPFGLPNVTLVKVGKNVMILVSVKRYIPITRPW
	S	putative tail fiber protein	1081	16583	19828	+	0	VILDYLRTYLKCPDETINWESFKEAANICDEAVKNADGTSERRYTINGEFDMDEAPASIMAEMLKACGADLSYVAGKYGLLVGAYYGPATMTLSEDCVCGEVKIYPEASFDKRSNTITGRFTSPTKGYSETDFPSVFVPEWVEKDGERKIIDIDYRFVTSPYQAQRVSAIFLRRARAGRIIEVTCNMRGFKFKPGRYVTMDLPSIGIVGQEMRVLEWEFTKKGGVKVKLRQDAKEWNDATGQLPDSGDVDIPVSPSGVAQPQNFRYSVLQAGEVTHGVLAWDNVGTYAQNIVQVRKNGEIIWTAQTVEQFVRVEGLTKGSYTATVVATSYKGGVSPEAYCEFNIQAPEAPVSVEVKQGYFAITLIPHSRDLASVSTQYDFWTSGMTRLPDTSDATVTSK…
	S	putative baseplate component	496	19933	21423	+	0	VAKYGLTEAGFVIPTLNDLIVETKQSLIRAFGENFNVQSNSVADKLTTIFNEREYQLILMAASVYASQTLYGAEGIYLDELLGRQGIYRRGRSKSSGTCQLTINTTVPYNMIYDSKTYTLDSGNFVLSNDVQVAGNLIAHRINAPDLRIGKYNFQITNQTDGSIKTKSLVLTDKALDSSDLPSFYGEIKQFIVDNTTLLNDDLIQIDMLTGTLWIGYNSNLDQVGLNSRVDFRVSPIVGERTITLDVIANEAGELSREAETVTTMSPTPSGFIKLTNRERFNEGRDVEKDSEYRLRASSTKQLTSKATRPAILSAVSEVKGVEKVRVFSNNTDKTDAKGIPPYKFQVVVFGGATEDICQALYQTIACTNRTYGNIFYDITTSDGQTERIYYSKANTYRL…
	S	putative tail fiber protein	346	24206	25246	+	0	MSKPSFPLEIWAEEDQVLPNTHRQNRLRPIDDLWRKGWDLGQKPSCEELNYIFNMLGTWAKYIADEQIPAQEGRYLVRDNNLSDLLNIPVARRNLGIITKEEADARYVKVTGDTMTGPLGLQRINFKAAETDKAWIETTIGPDKTTLDFGLSDNIGAFDDGGTSTVDAFRWRFQPTQPDINPEFTLMYLNAITANRALLKVVGNVEVVDNMRCNNLTISSTATFTNCNVASQLTAGSVYVNGGASCDSMVVRSQHCVVGNRNVVRSVNGVTANGNGDVTITIPQTGVQDIRIGARLVDGVSESPVRNGYVVTGWHFGDKKEMRGSTYWAGPLQKLVNGQWITVNYA
	S	tail fiber protein	104	25857	26171	+	5.04E-69	VELDLAALYGICMGTVVPICVWAFNQWHTKWKGISKRLDELEKDLILVKNSMVTKDRLDSIIETRLSKLEADINDLKQDVRTDVSGIRADVQKILHMLVEHSKR
	S	putative tail fiber protein	347	26262	27305	+	0	MTKPVIPLDIWANQDVVLENTGELNKSQPKKEERLKGWDMTQRVACEVVNFELHMLSAWLKHLTEDVVPGWDNRFLRVTNNLADVPDKAAARQVLNVYSPEEMDDLYVDKTGDTMTQTQTLGLQRIEFASASTDNAAIYTTITPDKTMMDFWIMDNIGGADGTDLDDPSHQIDGFRWRFQPSGGQPVFSAMKLNAITANRARLAIQGNLECNDAKSSSANANAVTIPRATVNGQQSCGSAQIGGRVDCNDKTTRGQYATVGGRNVVRRVNGSSADSSGNLTIPMPSRGVEDVRIANRFRTTYRESRVYPGHVMCSGNYAYKHPYQGDYWTGAIQKFVNGQWITISYA
	S	putative tail fiber protein	581	27591	29336	+	0	MAQDMTSFEQAVDQVIVDSERLHLIVNGNAVDEVVVEDGTTIPTVRKAMLDTLYFKTPPIPWAYGASTTVFNQLYEFKGDTGTQWWYAPAASKSNPVRMPADPSQSPNWRLYTDSAVMAKYYAKLNSPRFEGDPRVPTPPMDDKSESIANTEFVVDYVDSIFKAMEGMKVTVGSLVVKGLTELANTIVGGTLTLHGPVNGADSTARFRNLILTANTSTLTFAWSDPKHADWRSTELQPHEVSTHRVIADTITSGKPVANNNDVHFDGLGNNFFDYVYIRGNAMKAATEPTLQVDGTTRVKNLEVTGTVTGITYSVDGTMIYPSYIESTGDALINGDLEVGGSIVIRGTASVQNISLNTLRVNERATFEGEGLTANKGVITELTTTTLTATTANSENCNV…
	S	putative structural protein	151	88860	88405	-	7.65E-104	MFVKYVKTCLNNLGREHWYTLLEKGEILTKSGKITLIPLDDKDPSLLVIDDYVTGVSYEVSVERLIRRSGGPYDRREYVFDSVTEKEDPSLMFRMVIRDMKSSINRIVKDIKEPFRVKVKKFFDSKINILAVVLGVIQLLLILHYFELLFK
	S	major capsid protein	335	128357	129364	+	0	MITRKDEFGIVDLGATLELVPRQFRLITGMDLFETRLGTSTIAQIERVDEVVTDIPARRRGGERNYVGSERAQVKNLNIPFFPLDKGITAADVQNFRRYFTPDAPKTVQDVVTRVVRRIRVSHEALREKALFQAILGKSYAPGDTTCQYDYYTLWGVEQKSVEIDPAKADQDPMEVLEEARLHIALQAGDNAAGYRIVALCSPEFFSAVTHHPLVELAYTYYGSAQEPLRRRLGAGGQDSVYRVFEHKGITFIEDISGNIPKKEARILPMGIDQMFQLHFAPADDVNEANTPAQELYMWYKHSAYLREEKIESETSMLAVNTRPELVVKATLKGD
	S	tail sheath protein	458	132559	133935	+	0	MPYLDKVVDVTVNLGTQPIDTVGFETPLFIAIHNNFTERARVYAELDQMVEDGFAQGSAAYEFAAKAFGGVFPPQYVMIGRQAKEKTTVDFKGIAAAADTDVVMTIAKGGYNTSLIVPISGGTGATQIAESMKTKIEADDNLDGITVEAEEGVITITGNCTVGYHTGNYTIKNIANSEKPSTVVDKINAERDNWYFLCHEDHTDIEACAKWAQANYKLHVYSTAEDVTGKDSNIATKLKAAQYDSVGMYDPRADKDFPEGGIIGAMASNDPSYGDSLHLKQMPGVIAPSLTLTQRMAIWENHVNFYRMINGVGAFWEGKCASGQYADAIRFAHWIKFRSEESMFGYMHRRSNMGLSMKMSDDDLPVIKSVLMNNPINTGIKNGAILTGFDEDNNVFYDP…
	S	structural protein	154	133946	134410	+	2.99E-109	METQILTPYAYDPKKVKLYLMQQRVTGFAADTKIVVSRNEDNIYPHVGVDGEMSAALSRNQSGVMTVSLQNTSVWNAYLSDWQKQASITGLVFFPVLLEGSQGPGIATIGWIQKQPDLTYGTEVGQLDWDIGILDAWLNRDNITGALTGLAGLSG
Virion assembly	A	putative tape measure protein	778	1086	3422	+	0	MATNKIVATTVNKIGFEIENSSYKKAVEKIRSIGREFRKLGEDFNSANPMSRWQAVAVKTQQTMQRVARQQSQANAKLHRESVTQAKKEAAVRAAIERRENARRKQAVGNLTAKNPEMARMRKFYQQQAKEAKKAAKSAPVSYGGYKAPKARVLANAKSFKYIPGNPNMGGVASDPNLVKAQTAAMNRYHRQLRRDSKAGMDNRLMSDREARRTHLYNSAIRLSAKYGAGFRGSLPGYSELESRFARGEMKKSTFNAHLSALQSGFKSATSQTLTLGDAMRDLRRSVINATAAYTAFSGFTAVNRSGHMMEGASAALTAVTGDPNKANSEVAFVQQEAMRLGFDLKSGLQGYAQMAVNAKNQMTNQEVHELFSAYSQYAAAYGADEVKYQRGIMAIQQM…
	A	putative tail fiber assembly protein	194	25261	25845	+	5.03E-142	MKILQEFKLYQPGSGEYYTNKETKELTPQEVEDYTAYTGYFLRNDDGDWYVQSRTLRQENPGCIFLLVDEKGILKTSTEEPDALWPAPGLRVVIAKKEEVPENIMLHHDALRLVGDEFVTDNEFFVQQAEGVIETELAWATARIGAYQDMIDLEYDLTDDQKRNIRDLKMYRVKLLEIDTSKAPDIFFPERPTL
	A	portal vertex protein	99	80774	80475	-	1.47E-66	MSTTTAKYSYMPATSAEIDFSFDVFPLFEIVLAYPTILSTPESLVPVKLQNAMHSMHYNNKCRHRWCQDEEKDLESLKDFDSHLLTPFSYSNLDKPSWV
	A	ClpP ATP-dependent protease subunit	349	92923	91874	-	0	MNLTPRSTMVHGMKEKQNGFEPMSNKMFGMPGGIMETYSYPTPVVDHVLYIDDLDDLQDHMSRLQTIRMAQPEESIRVIVNSPGGCVHIAMAYLQAFRESQASVVVHAEGMCCSAGTILWLGCKERTVAPDTEFMFHYYQGGTYGNGVNMNTQVNYWKKRFERLIEKYYGGVLTEDEIASITAGGEVWLDGEELAARTGAIILDDENIQRIQNGQKPKKLLAKSDEEGVLGEAGLPEIHQCTSLDELVHAVESAKANGMKGDVHTVFLNLQMESGETVKIALGEITSEDLQRFSVVELQDILSQLKTTLNGGEEVQVKDKTRKRLVDNIIKTAKELNEKILGAGIIEEA
	A	putative RNA ligase and tail attachment protein	116	116267	115917	-	3.97E-75	MKKLIVWLDDLRDPSNYGLPDAIWLKNSSEFMDFINDKGKLYRRVSEWHMDNDLGEVFEGYDCLSMLEEKFVFGKPPVVDNVKIFVHTSNPSAARKFMLAADSFKKFGIEIKQNIY
	A	RNA ligase 1 and tail attachment protein	304	117178	116264	-	0	MKYFNADDLVDKGLVTSRYYQDLGLKIYKYARKVFYNNLWHLSPRLLECRGIVVGNEGNVVAWPFTKVFNLGENSTNLPDNKLVTAVEKKNGFLGVVSSHKGELLFSTTGSLDSPYCNLAKETIQEQCGNLDLIKKVMGHENMTFMFEICHPSDPHIVQEDHGAYLIGCRYNDSGIMLPEVALDGIAKYLGAKRPHTVREIPFSYAKELAAETRGEGYMIRKPYYPYDLQLKIKSPYYLARKAVMRGKAWKIWDDDIFKRVDEEFYGMVNFIRRNYTEDVWNCLLEQERREILDCYFHNEDYMQ
	A	terminase large subunit	515	123229	124776	+	0	MSKIYGPCSEKQKMILENDADILVIGGAAGSGKSFLLQLMPLKIIDDPHSSVVMFRRTTPQLEGEGGLWPKAVAIYSDLPENIKPKFREKDHKFIFPRFDPSTGKWDRSKKGAVVKYCHMEYVQDKLNHQGLEYTMVCFDEGTQFEWEQIDYLMSRLRSQSKYPSRMVISCNPDSEHMLAKLVRWWLDDEGYPDPEKCGKKRYFIRRDGEFIWGDSKEELIEKYTTVNGLGVEIKPRPLSFSFIGATIFDNPVCLRDNPEYLAFLEGLPELEKAQLLHGNWFAKPEGANYFQRSFLRDADRVPLGSVSCRAWDKAGTERTSGNKFPDFTASVKVSKDSDGFYYLSGDYCPENVDDGRYSTGLEGKFCKKAGERDVIIRKQAQFDGDDCIIVFSVDPGQA…
Gene Regulation	G	sigma 54 modulation factor	65	84918	84721	-	6.93E-35	MKIKLFQTELADKNCGLVEGMIVEAQPVDYMKVVRDALGEGFDLMEPALREDVIEMAKSIHRKVW
	G	putative transcriptional regulator	116	118320	118670	+	1.13E-79	MKDGDKLLYLKVPLEILSMSKVLNDTTGEVVVLDLYDKIVYCYLHNWYKLGENSRFTPSTRKIAADVGIKKTKAAACVKTLECAGVVEISTQGRGKRCTFSKVLPPEEVIRMSTTG
Replication/DNA or RNA metabolism	R	RIIB protein	401	48502	49707	+	0	MIFIYEHFKTRKEARDRRAELEKKGFTCAIEKGDTTWTLAVGAPELFDPDRDSVCYTREDFETREEARLFRYGLEDNGKYAMILDLGEGSVKRWGVVYPLCVVHGVGFTGVAAKSEEPSVEVKDPVLEVVSSVSQQQTRSIEPLVVICGELLQITCNEGIFEIRRSESEEVYQKVFDHISVQEYDEAIGEILIWLERKNEFTTLADNLIMKDGKLYYYGVEMRSTIAKKIEKDYADGTLDDRYVKFLVRLLRNPSAKSVNMLYDFMQANDIQIAEDGRIICYKGVQFNGDKWVDWHSGKVPQYQGAFVSMPRNFVEDDPEAACSYGLHCASKEYAKSYGTVMTVMVDPADVVSVPYQHNSAKCRACRYEIVVAPESRKDGDPIEYVVDRDGNTIDIIYE…
	R	putative helicase	456	49707	51077	+	0	MEKGQYDVGTDAALVAIMSGENVFVSGPGGTGKTYLINMIQSMYGDSCITVAPTGVAALNVNGATAHRTFDLAAGVSMESDWTAIRAKTAKPLKSKAFTILIIDEISMIRADKFIEMDRKLRFLRKNDKPFGGIQVLLFGDFYQAPPVVSSMEKEAYFNFYHTDLCCYTKSWEDLNLHNIALVDQFRQESVRFATMLNCVREGRRIKEVVAELNTRCYHGGVPTDALTICATNKQAEEVNRRFYDAIKAPEKTYIGKMKGKFPSTLPVEQEMRLKIGMKVMITSNDVDPTHKVPYYVNGTRATVVKFKTKSVVVELEDGTQVEIEPRLWENNEYKPSQRYNIAERKMEKFIERVVIGSYEQLPLKSGYAVTSHKSQGLTLDCYNLDLGKNGAFSPGMTY…
	R	putative DNA replicative helicase/primase	692	53477	55555	+	0	MGSKFMASAYNRFGEPNPKATKYKSGGSVKRDYRDEKEVETVETVLENTKIVPVPQQNIGLMAAQYFGVRSSLSQEDGVTVTATYFPYYDRYGNLSGFKKRDWTIPKEQRGHFSVVGIVKANSQMFGQKLCASSNNRKQINVCEGEGDVIAAWQAAYQIQVKGILTNAKAPAKVKQWAKEVQDGIDAVINGGDLAGKPCLPFVGINCGCANAVDTFANNEKFIRSYGTVVLAMDNDAANEVEKQKHVIKGVEATHNIAAFLMADNVYHVEYPGEVNDPDGVKDIRDMLKAKKLEDIVNMFRHPVKYVPDAVSDLEDFSIESLRKKTSNGVDISAEFPKLQKMLKGLHKGTLMMLTGPSGGGKTTVAKKLEHCIARYLMDPTCPKADDYEEDDRLCLIHL…
	R	putative DNA polymerase	925	55614	58391	+	0	MSMWSFDFEASGLLEDPDLYYHCGLFKELNKNRFMLFLPLNDRTHYSEEDVEKAKNFILAKKTLYTDFEARIADFSELEGWLTGNSDWSPTALNCHNCYSYDFMLMERLSGIHFDMFRDPKCMGTINDHQVNLFDTLAMSRILWPDRPLPKGCPDAVFNPVTKKMQPVGPHGLMAWGYALGNQKVQIDDWRELPLWKYVDRVFEDVIIQELLWKELVAESKGVFYGKSDMQNFMYDPAKEKPKGFKKITWKNALRRGMLQHFLMELQARQGVYFDIDGAIALRDRCDAWMKEIADRVEPQLPLKELSMSQRPKFPEKPFNQDGTISNNGWKWLKDKLGYPVDMSALEFKAPPKRAFTSTGDVSKMGIKWCEEMGCKDPDKMADFLRGYIKGTSTPHPLP…
	R	ribosome associated translation inhibitor	105	85373	85056	-	2.85E-70	MQIEITGNVEITEGMVSFISNKMSKLERLHPSANYARVSVKVENDHQEVMAFIFDNSGKEVIAKAKGSDAYEATDRMVDVAARQLAKCGGKKGKGKGKVKIDFLD
	R	anaerobic NTP reductase small subunit	157	95217	94744	-	1.01E-109	MNIVGYTEISYTEGPGLRTALWVSGCPHACPGCFNQAFWSKDKGREFTEEDLQRILSDLDNESICGISLLGGEPLATYNEPGIIKLMRRIKEKFGDKKTILVYTGFTFEHISSDVLELADIIIDGKYVKDLPTKKPFRGSDNQRMFKKVAGGWVQVD
	R	anaerobic ribonucleoside-triphosphate reductase	402	96602	95394	-	0	MITKNYLKVHKMGLGEERITPVFPKVLFFLEEGINMNPGDPNYDLKRLALECSAERIYPDFVSVPLNRKVTGSTEGNVTSMGCRSFLSKYNDLETGEEKYLGRFNLGVVSLNLPMIAAKAKTEGVDFFAVLDEYLDLAYEAHLVRVNRLKGTKAGQNPIMWCEGALARLDPEESIDKLFYDGYASISIGYIGVYETCQILGREGDKSLALGILQHMKDACDRYKKESGLAFSLYGTPSESLCYKAATCLDREYPEVLKHEHEYLTNSFHQPVWINSSPFDKWKYEEGFAMISSGGNIGYIETPNLKNNLDALESLVDFGYKHIMYFGINQPVDKCLKCGFSGEFSATAKGFVCPECGNHEEGTISVIRRVSGYLSSPNSRPYNKGKQAEVIERVKHYGS…
	R	H-N-H homing endonuclease	177	97229	96696	-	8.74E-129	MKKIILNGEESNYVIDEVGNVYGKRGMLHPILWGGYGKGNKHVKRRYMYSFNHKGKKIRIQTSRIVALYCLPDVPEDPENWEVNHKDGNTLNDHPSNLEWVLPEDNKRHAFRTGLCPGKCYRKVQAYKGKTLVGEYPSLYACAKALNLNVGNVHRAIEGNAEGKHLTIKGYYLIEVE
	R	anaerobic ribonucleoside-triphosphate reductase	287	98314	97451	-	0	VKVVKRDGREEVYNGVKVIKAAESALLESGHTEEEAYRIACAVNEVVANNLPTDQCTISVKNIHILVEDALMDMGLKCAAREYIQYRQTRDNNREAGGKLLADISGFLDRTCEEFTKENANKSTNHVHTHRDLLAGILSKHLASTQILPDRVSEEHNKGFIHVHDLDYLISPLTNCCLVNYPDMLENGFNIGNAYVSKPKSIGVATTILSQISSAVASAQYGGQTMSHIDHYLAQYAEATYEKNLKFCQEHWLPDAETVAMQMTDKDVFDSMQTLLYQINTLTSVNG
	R	ribonucleoside diphosphate reductase beta chain	362	99681	98593	-	0	MAVFNTENTAHKTGDYPLFLGQQMGMYDSINKKYPQLFELYKKQKEQDWAEDEVDLSQSISDFVTCSKSTYDVMVQTLMWQWEADSVAARSIICLFSPFITNSELFTLLMKQSEIEVLHALTYSEIVRQCLPNAREIIEEIQENQNVLSRSGVIVKYMQELEVIGAKYRLDPSSVEEDVVRKCILRALFALLALESIEFIASFACTFAVAEQGIFVQVAQLVQKIMLDEMLHSKGDFAIIDILLDDPAWEQSFLEIKGELKEILDEVRIKEYGWSDYIFSEGRAIIGLNSPLLKEWVDYNCSPIYDYYNIDKDFVPPTKDPLPFMQVWMKPSLQQTANQEMSNTDYRVNTTVNDAEEEIWEF
	R	ribonucleoside triphosphate reductase alpha chain	771	102037	99722	-	0	LITKVIKSNGCEVAFDPERLNKAAIFGDDGNGNWSHIALDAYKRLYDGCTTKEVNQAIIDSCVSRKDEAHSRMAGRVLIGQIYKEAFGGFTKIPSLPSFYNTMVDKGYWEDMGYSFTELNTLDTVIDHSKDLGYGYAVLKQFRDKYGIKDTLKDTLFESPQMMFMGIAMAVMKNMPKERRIDDVVKLYTYLSDLKINAPTPYLNGLRTGKTGYASCCVIKADDTAKSIGVAREVAYTMTVNQAGIGYYLSSRSAGDGVRGNTIKHMGKIPYYRGIDAGVKENRQQSRGGSATVSFLALDPQIDELIRLRNPMTVASKRINTMDYSIGINRSFINRVAKNLDWMLVSYKHAPQLHEGIFTMSMEEFDAEVDRIAKDDSIPKTWIRARDLAVELITQRTEV…
	R	thymidylate synthase	327	103818	102835	-	0	MLKLCTAKIIADSISEKGKRITTFELEYPRIIHSELMTHRVFSRNAMSSRAVPVGKMLQQIVENPAMPVRFGVNKRGMEDGGEHDQKIRVEYTDMELTPEEFWKEAAKNAAWHAEKFALAGYHKQVCNRLVEPFQRMKTVVTSTEWNNFFHLRCWHDADPTIQMLANCMWDALMNSTPETLKPGQWHTPYVEHVYLDGEFNYAVRDTEGKLCILDTKEALSISASCCAQVSYRNIDSTFEKADSVAKKLIGGDRIHASPYEHQATPMDHDNAMERLNYYLSSCEITQDSCVWQEGVTHQDRDGKFWSANFCGWVQHRQLLNNHFMKG
	R	putative DNA N6-adenine methyltransferase	103	106184	105873	-	1.39E-67	VCSRDPVEVGENKLFSFSTPDDYDFCIRRVGYNAGKVLGEDDPKSEESTYFIKSLVDGVDRVFAECYSSFQEEAGKTAGMKSIGKKELQYILETRYDQKYRLD
	R	putative DNA N6-adenine methyltransferase	181	106708	106163	-	6.88E-84	LRLPFPFGGTLSKKESNDKYYTDPEYAEYLVGKVKGKYGNCAYVEPSAGKGSFSKLFSEILSYDLVPDPEFEGPTPCIKANFLEVYPKADVFIGNPPFGKNSSLACKFFNHCASLLEPGGAIAFILPRTFEKIFLQTNWTCRCTLFTAKGAPRTRFYLTANLMTCHVFSKFGRKRCAVGIL
	R	EndoVII packaging and recombination endonuclease	201	108485	107880	-	2.71E-144	LDRQGASGGIIAKRKIRKKAVKAPVHSGWLKDSKDIANFRKELSEEQDGLDPILCEPLRKPCLDHDHLTGRCRGVLSQCTNTFEGYVLKYWMKYCNEYTDCSLSEALRRMADYLEKDYSDFPLHKNYRDDMTKFLRRCSKATIIARAESDLDLVINSEYTKHEAIEAYMQEFIKKTEERDFYGDEKGIQSLRFSSDQDEIP
	R	putative exodeoxyribonuclease	379	110525	109386	-	0	LSREYPLIESIDCLADLLEPDAIVYYDFDQVAYQAAASCEKRTIEVTHKASGRKKVFKTRTEFWGRQKNAVGGWLKAENTNREAACKKAGKEFIPWTREDFDVLDIQTPDPVENCLHTIKCKANAVLNYLGIPEDRCVGVLGGTGNFRLDLPMPERYKANRNNTLRPLLLEDARQYLQKQYNAQVINGIEADDWLAIQQFEGWNHYQKTGKFNKFIISIDKDQRTLPGLVFDPMRNDKGDFVRETPMLIDNGMGNIFMKPNGDVGGYGMLFFGYQMLCGDSADNIKPYQGLIGKGKFGDASAFSLLSQCSTPKEMWLAIIDQYKKWFPKGAVKYTDFNGIDRRISVGQWMSIIFDCLYMKRTFNDQTKLVNVLRNVGAI
	R	HNH homing endonuclease	154	111633	111169	-	3.45E-112	VEDGRLMKSERRLIVQLIPETAWYNNLRNAVKKSEWDKIRKKCYREANYTCEVCGGKGSKHPVECHELYTFEEGVIRLVGLIALCPDCHTSVHPGLANIRGKYAQAVNQLAKVNKITKGMAEAYYRDCFAEWRELSKVPEWKTDFSWIEGYLDG
	R	putative ATP-dependent DNA ligase	427	113791	112508	-	0	MHQIKTTLYALNKDGSYQQWKVFTDGDKVIVEFGKLDGKLQYKETICTPKNVGRANETTAEQQAELEAISRWEKQVRLGYVENMEDCEQGVDLLPMLVHDYLKRGKALKLPCWILRKLDGLRLLVVFQNGEPKFISRGNKSYPIQGKLLEQLRSFHSTTGIKQLDGEIYIHGLPLQKIVSLAKRWRTQEEIQAEIDKDYEADKKRRHAAIKAGLSTYKNFNKVDIPVDVEPVRDDLRYGGYCSYDLEYHIFDIPSDKVWWDPETESGRCKDLMDAEDTITTLMLDHIKVVDAELAYTVDHCEESVGVFMSEGYEGTIMRNFCGKYEYGQRTSEALKWKKFNDAEVKVIDVEKDKNDEGVLICVDKEGIVVKMKMKGTHEERSYDRMQEMIGKFVTFKYQ…
Lysis	L	cell wall hydrolase SleB	166	46012	46512	+	1.02E-122	VKIKIFAIILSAFLSLPVVAAPKQKVYHTCKPSDTKENILACNIYREARGDGTMGMLASGFATLNRKSHPKYPDTIRKIVYQPNQFSWTNHGKTFKVTEKDSWDHAKSLAKMLLKVYNNNHVAYMAMDITGGATHYHTTKVRPKWAKKMQRTAQFGSHIYYKERNK
	L	RIIA protector from prophage-induced early lysis	660	46509	48491	+	0	MIVNSDETKAVLTGNMEVTRGSISLNKETFGLIIKGIYEDKVLASCREPIFNAVDSHVESGRGDVPIIIHSPTDLEPYFFVQDVGLGMSEEMVRNTFMNLGESTKRNSNALVGNKGVGSKAPFSMVDTFDVISVHNGVESTYLLFLDQGIPNVTKIRERKTEEHNGVKVQFHVKKEHVLKYRTAIASCLRYAKFPFTVTDPMTSKMLEGDKVEAQYYYEKDGWKMTILKGYTSSDESRVVMGHQPYRSKFLETLTDYPAICVEIPIGDCNINPGREWTIEGHDDGGFQERLEAFVKEGIRLRGAEVVAELETAKTSSEAREMMKNSGVFGHIFGKNFMYDRWEETGLGNLGDCEIFAGGLNKGRIGYACYGKVEFLRGVYLVFNDGDGKYNRNKCNYLS…
	L	lysozyme	156	112383	111913	-	1.23E-109	MKLDKNVQRKAFLDMIAYSEGTDNGRQPTKDRGYDVIVGGKLFSDYSKHPGVYVKLNAKLTSSAAGRYQVLEKFAKHYMKQLGLPDFGPASQDKIALQLIRECKALDDIDEGRIHQAIHLCRSRWASLPGAGYGQHEQKIEKLIEVFKKSGGVVLD
	L	i-spanin	132	122547	122945	+	3.41E-87	MISVLTLMSKYRGIIKGLVFAAAIGMAYLGAVYWFNSKLNDAYQEGVSATELKWERILDQQQKQADKIKMGHAEEVKNLEKSLSDLQDKLNMAEKAGKEKQIIYLQSPEGKKSTLPDQLIDIYNESINQEVQ
Others	Cellular Transport	putative membrane protein	88	27315	27581	+	1.55E-61	MKLTQFLWGLVAASDDPTKVSQSKLWSNIGMAVMTGVFIHMGYNDTLPEWYAWIYAPSVACPQLISKFISLRWGCQHPDHVKNEEQKA
	Glycosyl transferase	putative alpha 1-3 fucosyltransferase	299	41891	42790	+	0	MANLNSFSTRWKQDITTNLSAGDILSAIYEALDDKATSKSVCTNPLIPVVMKVIERRLVSGSDKWTYLDNGGHTYSNGYVDIKVEYAVSYRRSGSVTFNFSGGFRSLATSPFVSSEEKYELPFLWMMANATGKTPVSIRVKYNYNGSSKIYAESVSASFYFVMGDGILKHIKMCDMHDVINEVTDKNVLVKDLNNFYTPGDYYVNRPLCIFNAAHPLGEYLIANSDIANNRFEVARVQNEVLTSCKSGDKFTEEEMGVLEMMGYKCSLWVDEVFNDGIYGQDIYPLKKYTDSSLIYAEI
	O	PhoH-like protein	103	93296	92985	-	4.85E-64	MATIQERLNKIYCLFVYNGETILANKGYKNVWIKDSGGNIINLALLRERRHRFFTESRVIESNTFYRTGDKVIVDNDTWYVVDWQSLTCDASDNCKYSMVIAK
	Redox signalling	glutaredoxin 1	92	98589	98311	-	1.09E-61	MSCEKSFFIIIYGKDNCPHCVRAKEFAVSKGIPFVYKTLGEGYTKEELIEKCSPFVPRTLPQIFLESNLDSVHIGGADDFISFVKNGFGEKK
	Lysogeny	transposase-like protein	102	110826	110518	-	9.29E-72	MLKIFIVEDKDIVQLYANENHKGMILKKASNLHENTIQPGDVIKICGYLIPDSLMKITHHWGSNPFLFEKYWDVESLIAESDDAFHYSIQPSCRVTNRRVFE
	Kysogeny	transposase-like protein	96	111176	110886	-	7.26E-66	MAKKPVKEKFDKTAFVFDTPLDDIIRGMQSLYRKAESEQLSESELYWLGWWELNLPKAESSCLRTVKTCAQENAALGIYHKRKRSTKSSPRKTKKS
	Defense	putative Sir2-like protein	253	115908	115147	-	0	MRRLIIISGAGLSAESGIPTFRSGGTAMWENFSIDEVCNIHTFAKNYYKVHDFYNARRVALGSVDPNLAHLRIAEWYSRWSGRVINLTTNVDDLLERAGVKHEDILHVHGYLPEIVYEDDEGSDVIKDIGYSEVDASKYTWVKPNVVFFGEVAPKYTDMYDLLTSLTSNDMVILVGCSNTVINFNWELFPACNKGTKLLIVNKYDSQHLGENGISRSDIYQYEDRGIPVWFNGAVDAFSDKTFIDIVENFMEL
	Defense	putative phosphoesterase	136	117300	117710	+	6.41E-99	MSKMLYIVRGLPGSGKSTLANALSLEGLYPHFENDMFWYDDDGNYNWDASKVTLAAKWCKDNVEDMMRMGYDRIVVSNTFTKEKYVQEYIDMAISHGYSYTVIVVENRHGNKSIHDVPDRVVDRMERQLKNCIKLK
	Accessory	head stabilization/decoration protein	325	126922	127899	+	0	MSEKTITIKEKGIALCHKAQGYSANNRPVSLLMKSDLQPEQLTDDIVKALRQVTVELSFEEYLRRFFDMWYDDAKALAHMLGFEIEEEAWAKEHPDWEWAQADAESCIAWLEERCDNVTIHKAAKEGKQLSVVDQYSLLKTQQIFEQVTADLFDKEGNLIKAVQEPTEVDKTTEVDDVAKSANTEENPVDVTKTKEYLDLLKQVEELKATQSKAEEIIKAQVEVEKAKMLAKAQALSFVGEEDHATLVDFMLEKANEPIVAMLEKAQAKIKELEAEVHKTKEEFATTEHGNDGEPVVDDIAKSAEEILAENVAKALARARAESTK
	Accessory	head stabilization/decoration protein	129	127920	128309	+	5.17E-86	MITAQYSDIVLGKVDSSDAGYNFKEMEITLTEHHHAGTVVTKDGSIANQDGSDAYGVLVDRALIPDSAGKVHIAEPLGTKKYKLVVAVRGVTFAKDKLLATGGAKAAQAVLDKLEALGNKVQVQTLGDE
tRNA
	tRNA	tRNA-Arg	75 bp	121188	121262	+	-	GCCCTGTTAGCTTAGTGGATAAAGCAGCGGCCTTCTAAGCCGTTGACACTGGTTCGAGTCCAGTACGGGGTGCCA
	tRNA	tRNA-Tyr	88 bp	121393	121480	+	-	GGTGAGTTAATTCCGTAGGGGTAGCGGGGCAGACTGTAAATCTGTTATCATTGCGATTCGGGTGGTTCGACTCCATCACTCACCACCA
	tRNA	tRNA-Thr	76 bp	121887	121962	+	-	GCTGATGTAGCACAATTGGCAGTGCAATTGATTTGTAATCAATAGGTTGCAGGTTCAAGTCCTGCCATCAGCACCA
	tRNA	tRNA-Met	75 bp	121964	122038	+	-	GGCCCTGTAGCTGGAAGGTTCAAGCAAGCGACTCATAATCGCCAGACGGTGGTTCAATTCCACCCAGGGCCACCA
	tRNA	tRNA-Pro	77 bp	122050	122126	+	-	CTCCTCGTAGCTCAGCTTGGTAGAGCGCCTGATTTGGGATCAGGAGGTCGAGTGTTCGAATCACTCCGTGGAGACCA
